# Supplementary material for: Perilla Seed Oil Alleviates High-Fat-Diet-Induced Hyperlipidemia by Regulating Fatty Acid Metabolism via the PI3K/Akt/NOS3 Pathway
Source: Foods. 2025 Dec 1;14(23):4125. doi: 10.3390/foods14234125 (PMC12692184; doi:10.3390/foods14234125)
Supplement: Supplementary file 1 [file foods-14-04125-s001.zip]

Archive with 1 entries (1 files):
- foods-3999280-Supplementary material.pdf
